# Supplementary material for: Robotic Care Outcomes Project (ROBOCOP) for elective cholecystectomy
Source: Surg Endosc. 2025 Aug 26;39(11):7262–71. doi: 10.1007/s00464-025-12109-1 (PMC12618350; doi:10.1007/s00464-025-12109-1)
Supplement: Supplementary file 2 — Supplementary file2 (XLSX 20 KB) [file 464_2025_12109_MOESM2_ESM.xlsx]

## Sheet: Procedure Codes
Supplementary Table 1. Procedure Codes to Define Cholecystectomy and Surgical Modality
Code Type	Code	Description	Procedure	Modality	Subtotal
CPT	47562	Laparoscopic cholecystectomy	Cholecystectomy	MIS
CPT	47563	Laparoscopic cholecystectomy w/graph	Cholecystectomy	MIS
CPT	47564	Laparoscopic cholecystectomy explr	Cholecystectomy	MIS
CPT	47570	Laparoscopy, surgical; cholecystoenterostomy	Cholecystectomy	MIS
CPT	47600	Cholecystectomy	Cholecystectomy	Open
CPT	47605	Cholecystectomy; with cholangiography	Cholecystectomy	Open
CPT	47610	Cholecystectomy with exploration of common duct	Cholecystectomy	Open
CPT	47612	Cholecystectomy with exploration of common duct; withcholedochoenterostomy	Cholecystectomy	Open
CPT	47620	Cholecystectomy with exploration of common duct; with transduodenal sphincterotomy or sphincteroplasty, with or without cholangiography	Cholecystectomy	Open
ICD10	0FB40ZZ	Excision of Gallbladder, Open Approach	Cholecystectomy	Open	Yes
ICD10	0FB43ZZ	Excision of Gallbladder, Percutaneous Approach	Cholecystectomy	MIS	Yes
ICD10	0FB44ZZ	Excision of Gallbladder, Percutaneous Endoscopic Approach	Cholecystectomy	MIS	Yes
ICD10	0FB48ZZ	Excision of Gallbladder, Via Natural or Artificial Opening Endoscopic	Cholecystectomy	Open	Yes
ICD10	0FT40ZZ	Resection of Gallbladder, Open Approach	Cholecystectomy	Open
ICD10	0FT44ZZ	Resection of Gallbladder, Percutaneous Endoscopic Approach	Cholecystectomy	MIS
ICD10	0FT90ZZ	Resection of Common Bile Duct, Open Approach	Cholecystectomy	Open
ICD10	0FT94ZZ	Resection of Common Bile Duct, Percutaneous Endoscopic Approach	Cholecystectomy	MIS
ICD10	0FT97ZZ	Resection of Common Bile Duct, Via Natural or Artificial Opening	Cholecystectomy	Open
ICD10	0FT98ZZ	Resection of Common Bile Duct, Via Natural or Artificial Opening Endoscopic	Cholecystectomy	Open
ICD10	0FJ40ZZ	Inspection of Gallbladder, Open Approach	Cholecystectomy Filter Only	Open
ICD10	0FJ43ZZ	Inspection of Gallbladder, Percutaneous Approach	Cholecystectomy Filter Only	MIS
ICD10	0FJ44ZZ	Inspection of Gallbladder, Percutaneous Endoscopic Approach	Cholecystectomy Filter Only	MIS

## Sheet: Indication Codes
Supplementary Table 2. Indications for Cholecystectomy
Code Type	Code	Description	Indication for Surgery
ICD10CM	K81.0	Acute cholecystitis	W/O obstruction group
ICD10CM	K81.2	Acute cholecystitis with chronic cholecystitis	W/O obstruction group
ICD10CM	K85.10	Biliary acute pancreatitis without necrosis or infection	Pancreatitis
ICD10CM	K80.42	Calculus of bile duct w acute cholecystitis w/o obstruction	W/O obstruction group
ICD10CM	K80.44	Calculus of bile duct w chronic cholecyst w/o obstruction	W/O obstruction group
ICD10CM	K80.50	Calculus of bile duct w/o cholangitis or cholecyst w/o obst	W/O obstruction group
ICD10CM	K80.00	Calculus of gallbladder w acute cholecyst w/o obstruction	W/O obstruction group
ICD10CM	K80.01	Calculus of gallbladder w acute cholecystitis w obstruction	Obstruction group
ICD10CM	K80.10	Calculus of gallbladder w chronic cholecyst w/o obstruction	W/O obstruction group
ICD10CM	K80.20	Calculus of gallbladder w/o cholecystitis w/o obstruction	W/O obstruction group
ICD10CM	K80.67	Calculus of GB and bile duct w ac and chr cholecyst w obst	Obstruction group
ICD10CM	K80.66	Calculus of GB and bile duct w ac and chr cholecyst w/o obst	W/O obstruction group
ICD10CM	K80.63	Calculus of GB and bile duct w acute cholecyst w obstruction	Obstruction group
ICD10CM	K80.62	Calculus of GB and bile duct w acute cholecyst w/o obst	W/O obstruction group
ICD10CM	K80.64	Calculus of GB and bile duct w chronic cholecyst w/o obst	W/O obstruction group
ICD10CM	K80.70	Calculus of GB and bile duct w/o cholecyst w/o obstruction	W/O obstruction group
ICD10CM	K80.13	Calculus of GB w acute and chronic cholecyst w obstruction	Obstruction group
ICD10CM	K80.12	Calculus of GB w acute and chronic cholecyst w/o obstruction	W/O obstruction group
ICD10CM	K81.9	Cholecystitis, unspecified	W/O obstruction group
ICD10CM	K82.4	Cholesterolosis of gallbladder	W/O obstruction group
ICD10CM	K81.1	Chronic cholecystitis	W/O obstruction group
ICD10CM	E66.01	Morbid (severe) obesity due to excess calories	W/O obstruction group
ICD10CM	A41.51	Other	W/O obstruction group
ICD10CM	K82.8	Other specified diseases of gallbladder	W/O obstruction group
ICD10CM	A41.9	Sepsis, unspecified organism	Sepsis
ICD10CM	R10.9	Unspecified abdominal pain	W/O obstruction group

## Sheet: Clinical Outcome Codes
Supplementary Table 3. Clinical Outcomes Codes
Code Type	Code	Description	Outcome Metrics
ICD10CM	V64.4	Closed surgical procedure converted to open procedure	Conversion
ICD10CM	V64.41	Laparoscopic surgical procedure converted to open procedure	Conversion
ICD10CM	V64.42	Thoracoscopic surgical procedure converted to open procedure	Conversion
ICD10CM	V64.43	Arthroscopic surgical procedure converted to open procedure	Conversion
ICD10CM	Z53.3	Procedure converted to open procedure	Conversion
ICD10CM	Z53.31	Laparoscopic surgical procedure converted to open procedure	Conversion
ICD10CM	Z53.32	Thoracoscopic surgical procedure converted to open procedure	Conversion
ICD10CM	Z53.33	Arthroscopic surgical procedure converted to open procedure	Conversion
ICD10CM	Z53.39	Other specified procedure converted to open procedure	Conversion
ICD10PCS	30230H0	Transfusion of Autologous Whole Blood into Peripheral Vein, Open Approach	Blood Transfusion
ICD10PCS	30230H1	Transfusion of Nonautologous Whole Blood into Peripheral Vein, Open Approach	Blood Transfusion
ICD10PCS	30230N0	Transfusion of Autologous Red Blood Cells into Peripheral Vein, Open Approach	Blood Transfusion
ICD10PCS	30230N1	Transfusion of Nonautologous Red Blood Cells into Peripheral Vein, Open Approach	Blood Transfusion
ICD10PCS	30230P0	Transfusion of Autologous Frozen Red Cells into Peripheral Vein, Open Approach	Blood Transfusion
ICD10PCS	30230P1	Transfusion of Nonautologous Frozen Red Cells into Peripheral Vein, Open Approach	Blood Transfusion
ICD10PCS	30233H0	Transfusion of Autologous Whole Blood into Peripheral Vein, Percutaneous Approach	Blood Transfusion
ICD10PCS	30233H1	Transfusion of Nonautologous Whole Blood into Peripheral Vein, Percutaneous Approach	Blood Transfusion
ICD10PCS	30233N0	Transfusion of Autologous Red Blood Cells into Peripheral Vein, Percutaneous Approach	Blood Transfusion
ICD10PCS	30233N1	Transfusion of Nonautologous Red Blood Cells into Peripheral Vein, Percutaneous Approach	Blood Transfusion
ICD10PCS	30233P0	Transfusion of Autologous Frozen Red Cells into Peripheral Vein, Percutaneous Approach	Blood Transfusion
ICD10PCS	30233P1	Transfusion of Nonautologous Frozen Red Cells into Peripheral Vein, Percutaneous Approach	Blood Transfusion
ICD10PCS	30240H0	Transfusion of Autologous Whole Blood into Central Vein, Open Approach	Blood Transfusion
ICD10PCS	30240H1	Transfusion of Nonautologous Whole Blood into Central Vein, Open Approach	Blood Transfusion
ICD10PCS	30240N0	Transfusion of Autologous Red Blood Cells into Central Vein, Open Approach	Blood Transfusion
ICD10PCS	30240N1	Transfusion of Nonautologous Red Blood Cells into Central Vein, Open Approach	Blood Transfusion
ICD10PCS	30240P0	Transfusion of Autologous Frozen Red Cells into Central Vein, Open Approach	Blood Transfusion
ICD10PCS	30240P1	Transfusion of Nonautologous Frozen Red Cells into Central Vein, Open Approach	Blood Transfusion
ICD10PCS	30243H0	Transfusion of Autologous Whole Blood into Central Vein, Percutaneous Approach	Blood Transfusion
ICD10PCS	30243H1	Transfusion of Nonautologous Whole Blood into Central Vein, Percutaneous Approach	Blood Transfusion
ICD10PCS	30243N0	Transfusion of Autologous Red Blood Cells into Central Vein, Percutaneous Approach	Blood Transfusion
ICD10PCS	30243N1	Transfusion of Nonautologous Red Blood Cells into Central Vein, Percutaneous Approach	Blood Transfusion
ICD10PCS	30243P0	Transfusion of Autologous Frozen Red Cells into Central Vein, Percutaneous Approach	Blood Transfusion
ICD10PCS	30243P1	Transfusion of Nonautologous Frozen Red Cells into Central Vein, Percutaneous Approach	Blood Transfusion
ICD10PCS	30250H0	Transfusion of Autologous Whole Blood into Peripheral Artery, Open Approach	Blood Transfusion
ICD10PCS	30250H1	Transfusion of Nonautologous Whole Blood into Peripheral Artery, Open Approach	Blood Transfusion
ICD10PCS	30250N0	Transfusion of Autologous Red Blood Cells into Peripheral Artery, Open Approach	Blood Transfusion
ICD10PCS	30250N1	Transfusion of Nonautologous Red Blood Cells into Peripheral Artery, Open Approach	Blood Transfusion
ICD10PCS	30250P0	Transfusion of Autologous Frozen Red Cells into Peripheral Artery, Open Approach	Blood Transfusion
ICD10PCS	30250P1	Transfusion of Nonautologous Frozen Red Cells into Peripheral Artery, Open Approach	Blood Transfusion
ICD10PCS	30253H0	Transfusion of Autologous Whole Blood into Peripheral Artery, Percutaneous Approach	Blood Transfusion
ICD10PCS	30253H1	Transfusion of Nonautologous Whole Blood into Peripheral Artery, Percutaneous Approach	Blood Transfusion
ICD10PCS	30253N0	Transfusion of Autologous Red Blood Cells into Peripheral Artery, Percutaneous Approach	Blood Transfusion
ICD10PCS	30253N1	Transfusion of Nonautologous Red Blood Cells into Peripheral Artery, Percutaneous Approach	Blood Transfusion
ICD10PCS	30253P0	Transfusion of Autologous Frozen Red Cells into Peripheral Artery, Percutaneous Approach	Blood Transfusion
ICD10PCS	30253P1	Transfusion of Nonautologous Frozen Red Cells into Peripheral Artery, Percutaneous Approach	Blood Transfusion
ICD10PCS	30260H0	Transfusion of Autologous Whole Blood into Central Artery, Open Approach	Blood Transfusion
ICD10PCS	30260H1	Transfusion of Nonautologous Whole Blood into Central Artery, Open Approach	Blood Transfusion
ICD10PCS	30260N0	Transfusion of Autologous Red Blood Cells into Central Artery, Open Approach	Blood Transfusion
ICD10PCS	30260N1	Transfusion of Nonautologous Red Blood Cells into Central Artery, Open Approach	Blood Transfusion
ICD10PCS	30260P0	Transfusion of Autologous Frozen Red Cells into Central Artery, Open Approach	Blood Transfusion
ICD10PCS	30260P1	Transfusion of Nonautologous Frozen Red Cells into Central Artery, Open Approach	Blood Transfusion
ICD10PCS	30263H0	Transfusion of Autologous Whole Blood into Central Artery, Percutaneous Approach	Blood Transfusion
ICD10PCS	30263H1	Transfusion of Nonautologous Whole Blood into Central Artery, Percutaneous Approach	Blood Transfusion
ICD10PCS	30263N0	Transfusion of Autologous Red Blood Cells into Central Artery, Percutaneous Approach	Blood Transfusion
ICD10PCS	30263N1	Transfusion of Nonautologous Red Blood Cells into Central Artery, Percutaneous Approach	Blood Transfusion
ICD10PCS	30263P0	Transfusion of Autologous Frozen Red Cells into Central Artery, Percutaneous Approach	Blood Transfusion
ICD10PCS	30263P1	Transfusion of Nonautologous Frozen Red Cells into Central Artery, Percutaneous Approach	Blood Transfusion
ICD10CM	O86.0	Infection of obstetric surgical wound	SSI
ICD10CM	O86.00	Infection of obstetric surgical wound, unspecified	SSI
ICD10CM	O86.01	Infection of obstetric surgical wound, superficial incisional site	SSI
ICD10CM	O86.02	Infection of obstetric surgical wound, deep incisional site	SSI
ICD10CM	O86.03	Infection of obstetric surgical wound, organ and space site	SSI
ICD10CM	O86.09	Infection of obstetric surgical wound, other surgical site	SSI
ICD10CM	T81.4	Infection following a procedure	SSI
ICD10CM	T81.40	Infection following a procedure, unspecified	SSI
ICD10CM	T81.40XA	Infection following a procedure, unspecified, initial encounter	SSI
ICD10CM	T81.40XD	Infection following a procedure, unspecified, subsequent encounter	SSI
ICD10CM	T81.40XS	Infection following a procedure, unspecified, sequela	SSI
ICD10CM	T81.41	Infection following a procedure, superficial incisional surgical site	SSI
ICD10CM	T81.41XA	Infection following a procedure, superficial incisional surgical site, initial encounter	SSI
ICD10CM	T81.41XD	Infection following a procedure, superficial incisional surgical site, subsequent encounter	SSI
ICD10CM	T81.41XS	Infection following a procedure, superficial incisional surgical site, sequela	SSI
ICD10CM	T81.42	Infection following a procedure, deep incisional surgical site	SSI
ICD10CM	T81.42XA	Infection following a procedure, deep incisional surgical site, initial encounter	SSI
ICD10CM	T81.42XD	Infection following a procedure, deep incisional surgical site, subsequent encounter	SSI
ICD10CM	T81.42XS	Infection following a procedure, deep incisional surgical site, sequela	SSI
ICD10CM	T81.43	Infection following a procedure, organ and space surgical site	SSI
ICD10CM	T81.43XA	Infection following a procedure, organ and space surgical site, initial encounter	SSI
ICD10CM	T81.43XD	Infection following a procedure, organ and space surgical site, subsequent encounter	SSI
ICD10CM	T81.43XS	Infection following a procedure, organ and space surgical site, sequela	SSI
ICD10CM	T81.49	Infection following a procedure, other surgical site	SSI
ICD10CM	T81.49XA	Infection following a procedure, other surgical site, initial encounter	SSI
ICD10CM	T81.49XD	Infection following a procedure, other surgical site, subsequent encounter	SSI
ICD10CM	T81.49XS	Infection following a procedure, other surgical site, sequela	SSI
ICD10CM	T81.4XXA	Infection following a procedure, initial encounter	SSI
ICD10CM	T81.4XXD	Infection following a procedure, subsequent encounter	SSI
ICD10CM	T81.4XXS	Infection following a procedure, sequela	SSI
ICD10Dx	S3613	Injury of bile duct	Bile Duct Injury
ICD10Dx	S3613XA	Injury of bile duct, initial encounter	Bile Duct Injury
ICD10Dx	S3613XD	Injury of bile duct, subsequent encounter	Bile Duct Injury
ICD10Dx	K832	Perforation of bile duct	Bile Duct Leak
ICD10Dx	K868	Other specified diseases of pancreas	Pancreatic Leak/Fistula
ICD10Dx	K8689	Other specified diseases of pancreas	Pancreatic Leak/Fistula
ICD10Dx	K869	Disease of pancreas, unspecified	Pancreatic Leak/Fistula
ICD10Dx	K91.89	Other postprocedural complications and disorders of digestive system	Other postprocedural complications
ICD10Dx	T81500A	Unsp comp of fb acc left in body fol surgical op, init	HAC 01: FOREIGN OBJECT RETAINED AFTER SURGERY
ICD10Dx	T81590A	Oth comp of fb acc left in body fol surgical operation, init	HAC 01: FOREIGN OBJECT RETAINED AFTER SURGERY
ICD10Dx	T81534A	Perf due to fb acc left in body following endo exam, init	HAC 01: FOREIGN OBJECT RETAINED AFTER SURGERY
ICD10Dx	T81597A	Oth comp of fb acc left in body fol remov cath/pack, init	HAC 01: FOREIGN OBJECT RETAINED AFTER SURGERY
ICD10Dx	T81596A	Oth comp of fb acc left in body following punctr/cath, init	HAC 01: FOREIGN OBJECT RETAINED AFTER SURGERY
ICD10Dx	T81509A	Unsp comp of fb acc left in body fol unsp procedure, init	HAC 01: FOREIGN OBJECT RETAINED AFTER SURGERY
ICD10Dx	T8169XA	Oth acute reaction to foreign sub acc left dur proc, init	HAC 01: FOREIGN OBJECT RETAINED AFTER SURGERY
ICD10Dx	L89623	Pressure ulcer of left heel, stage 3	HAC 04: STAGE III AND IV PRESSURE ULCERS
ICD10Dx	L89103	Pressure ulcer of unspecified part of back, stage 3	HAC 04: STAGE III AND IV PRESSURE ULCERS
ICD10Dx	L89303	Pressure ulcer of unspecified buttock, stage 3	HAC 04: STAGE III AND IV PRESSURE ULCERS
ICD10Dx	L89323	Pressure ulcer of left buttock, stage 3	HAC 04: STAGE III AND IV PRESSURE ULCERS
ICD10Dx	L89313	Pressure ulcer of right buttock, stage 3	HAC 04: STAGE III AND IV PRESSURE ULCERS
ICD10Dx	L8994	Pressure ulcer of unspecified site, stage 4	HAC 04: STAGE III AND IV PRESSURE ULCERS
ICD10Dx	L89153	Pressure ulcer of sacral region, stage 3	HAC 04: STAGE III AND IV PRESSURE ULCERS
ICD10Dx	L89013	Pressure ulcer of right elbow, stage 3	HAC 04: STAGE III AND IV PRESSURE ULCERS
ICD10Dx	L89023	Pressure ulcer of left elbow, stage 3	HAC 04: STAGE III AND IV PRESSURE ULCERS
ICD10Dx	L89134	Pressure ulcer of right lower back, stage 4	HAC 04: STAGE III AND IV PRESSURE ULCERS
ICD10Dx	L89214	Pressure ulcer of right hip, stage 4	HAC 04: STAGE III AND IV PRESSURE ULCERS
ICD10Dx	L89514	Pressure ulcer of right ankle, stage 4	HAC 04: STAGE III AND IV PRESSURE ULCERS
ICD10Dx	L89324	Pressure ulcer of left buttock, stage 4	HAC 04: STAGE III AND IV PRESSURE ULCERS
ICD10Dx	L89154	Pressure ulcer of sacral region, stage 4	HAC 04: STAGE III AND IV PRESSURE ULCERS
ICD10Dx	L89213	Pressure ulcer of right hip, stage 3	HAC 04: STAGE III AND IV PRESSURE ULCERS
ICD10Dx	L89123	Pressure ulcer of left upper back, stage 3	HAC 04: STAGE III AND IV PRESSURE ULCERS
ICD10Dx	L89513	Pressure ulcer of right ankle, stage 3	HAC 04: STAGE III AND IV PRESSURE ULCERS
ICD10Dx	L89524	Pressure ulcer of left ankle, stage 4	HAC 04: STAGE III AND IV PRESSURE ULCERS
ICD10Dx	L89624	Pressure ulcer of left heel, stage 4	HAC 04: STAGE III AND IV PRESSURE ULCERS
ICD10Dx	L89113	Pressure ulcer of right upper back, stage 3	HAC 04: STAGE III AND IV PRESSURE ULCERS
ICD10Dx	L89224	Pressure ulcer of left hip, stage 4	HAC 04: STAGE III AND IV PRESSURE ULCERS
ICD10Dx	L89894	Pressure ulcer of other site, stage 4	HAC 04: STAGE III AND IV PRESSURE ULCERS
ICD10Dx	L89614	Pressure ulcer of right heel, stage 4	HAC 04: STAGE III AND IV PRESSURE ULCERS
ICD10Dx	L89104	Pressure ulcer of unspecified part of back, stage 4	HAC 04: STAGE III AND IV PRESSURE ULCERS
ICD10Dx	L8993	Pressure ulcer of unspecified site, stage 3	HAC 04: STAGE III AND IV PRESSURE ULCERS
ICD10Dx	L89314	Pressure ulcer of right buttock, stage 4	HAC 04: STAGE III AND IV PRESSURE ULCERS
ICD10Dx	L89893	Pressure ulcer of other site, stage 3	HAC 04: STAGE III AND IV PRESSURE ULCERS
ICD10Dx	L89613	Pressure ulcer of right heel, stage 3	HAC 04: STAGE III AND IV PRESSURE ULCERS
ICD10Dx	L89114	Pressure ulcer of right upper back, stage 4	HAC 04: STAGE III AND IV PRESSURE ULCERS
ICD10Dx	L89144	Pressure ulcer of left lower back, stage 4	HAC 04: STAGE III AND IV PRESSURE ULCERS
ICD10Dx	L89304	Pressure ulcer of unspecified buttock, stage 4	HAC 04: STAGE III AND IV PRESSURE ULCERS
ICD10Dx	I2602	Saddle embolus of pulmonary artery with acute cor pulmonale	HAC 10: DEEP VEIN THROMBOSIS (DVT) / PULMONARY EMBOLISM (PE)
ICD10Dx	I2609	Other pulmonary embolism with acute cor pulmonale	HAC 10: DEEP VEIN THROMBOSIS (DVT) / PULMONARY EMBOLISM (PE)
ICD10Dx	I2692	Saddle embolus of pulmonary artery w/o acute cor pulmonale	HAC 10: DEEP VEIN THROMBOSIS (DVT) / PULMONARY EMBOLISM (PE)
ICD10Dx	I2694	Mult subsegmental pulmon emboli without acute cor pulmonale	HAC 10: DEEP VEIN THROMBOSIS (DVT) / PULMONARY EMBOLISM (PE)
ICD10Dx	I2699	Other pulmonary embolism without acute cor pulmonale	HAC 10: DEEP VEIN THROMBOSIS (DVT) / PULMONARY EMBOLISM (PE)
ICD10Dx	I82401	Acute embolism and thombos unsp deep veins of r low extrem	HAC 10: DEEP VEIN THROMBOSIS (DVT) / PULMONARY EMBOLISM (PE)
ICD10Dx	I82402	Acute embolism and thombos unsp deep veins of l low extrem	HAC 10: DEEP VEIN THROMBOSIS (DVT) / PULMONARY EMBOLISM (PE)
ICD10Dx	I82403	Acute embolism and thombos unsp deep veins of low extrm, bi	HAC 10: DEEP VEIN THROMBOSIS (DVT) / PULMONARY EMBOLISM (PE)
ICD10Dx	I82409	Acute embolism and thombos unsp deep vn unsp lower extremity	HAC 10: DEEP VEIN THROMBOSIS (DVT) / PULMONARY EMBOLISM (PE)
ICD10Dx	I82411	Acute embolism and thrombosis of right femoral vein	HAC 10: DEEP VEIN THROMBOSIS (DVT) / PULMONARY EMBOLISM (PE)
ICD10Dx	I82412	Acute embolism and thrombosis of left femoral vein	HAC 10: DEEP VEIN THROMBOSIS (DVT) / PULMONARY EMBOLISM (PE)
ICD10Dx	I82413	Acute embolism and thrombosis of femoral vein, bilateral	HAC 10: DEEP VEIN THROMBOSIS (DVT) / PULMONARY EMBOLISM (PE)
ICD10Dx	I82421	Acute embolism and thrombosis of right iliac vein	HAC 10: DEEP VEIN THROMBOSIS (DVT) / PULMONARY EMBOLISM (PE)
ICD10Dx	I82422	Acute embolism and thrombosis of left iliac vein	HAC 10: DEEP VEIN THROMBOSIS (DVT) / PULMONARY EMBOLISM (PE)
ICD10Dx	I82423	Acute embolism and thrombosis of iliac vein, bilateral	HAC 10: DEEP VEIN THROMBOSIS (DVT) / PULMONARY EMBOLISM (PE)
ICD10Dx	I82429	Acute embolism and thrombosis of unspecified iliac vein	HAC 10: DEEP VEIN THROMBOSIS (DVT) / PULMONARY EMBOLISM (PE)
ICD10Dx	I82431	Acute embolism and thrombosis of right popliteal vein	HAC 10: DEEP VEIN THROMBOSIS (DVT) / PULMONARY EMBOLISM (PE)
ICD10Dx	I82432	Acute embolism and thrombosis of left popliteal vein	HAC 10: DEEP VEIN THROMBOSIS (DVT) / PULMONARY EMBOLISM (PE)
ICD10Dx	I82433	Acute embolism and thrombosis of popliteal vein, bilateral	HAC 10: DEEP VEIN THROMBOSIS (DVT) / PULMONARY EMBOLISM (PE)
ICD10Dx	I82439	Acute embolism and thrombosis of unspecified popliteal vein	HAC 10: DEEP VEIN THROMBOSIS (DVT) / PULMONARY EMBOLISM (PE)
ICD10Dx	I82441	Acute embolism and thrombosis of right tibial vein	HAC 10: DEEP VEIN THROMBOSIS (DVT) / PULMONARY EMBOLISM (PE)
ICD10Dx	I82442	Acute embolism and thrombosis of left tibial vein	HAC 10: DEEP VEIN THROMBOSIS (DVT) / PULMONARY EMBOLISM (PE)
ICD10Dx	I82443	Acute embolism and thrombosis of tibial vein, bilateral	HAC 10: DEEP VEIN THROMBOSIS (DVT) / PULMONARY EMBOLISM (PE)
ICD10Dx	I82451	Acute embolism and thrombosis of right peroneal vein	HAC 10: DEEP VEIN THROMBOSIS (DVT) / PULMONARY EMBOLISM (PE)
ICD10Dx	I82452	Acute embolism and thrombosis of left peroneal vein	HAC 10: DEEP VEIN THROMBOSIS (DVT) / PULMONARY EMBOLISM (PE)
ICD10Dx	I82453	Acute embolism and thrombosis of peroneal vein, bilateral	HAC 10: DEEP VEIN THROMBOSIS (DVT) / PULMONARY EMBOLISM (PE)
ICD10Dx	I82491	Acute embolism and thrombosis of deep vein of r low extrem	HAC 10: DEEP VEIN THROMBOSIS (DVT) / PULMONARY EMBOLISM (PE)
ICD10Dx	I82492	Acute embolism and thrombosis of deep vein of l low extrem	HAC 10: DEEP VEIN THROMBOSIS (DVT) / PULMONARY EMBOLISM (PE)
ICD10Dx	I82493	Acute embolism and thombos of deep vein of low extrm, bi	HAC 10: DEEP VEIN THROMBOSIS (DVT) / PULMONARY EMBOLISM (PE)
ICD10Dx	I82499	Acute embolism and thrombosis of deep vein of unsp low extrm	HAC 10: DEEP VEIN THROMBOSIS (DVT) / PULMONARY EMBOLISM (PE)
ICD10Dx	I824Y1	Ac emblsm and thombos unsp deep veins of r prox low extrm	HAC 10: DEEP VEIN THROMBOSIS (DVT) / PULMONARY EMBOLISM (PE)
ICD10Dx	I824Y2	Ac emblsm and thombos unsp deep veins of left prox low extrm	HAC 10: DEEP VEIN THROMBOSIS (DVT) / PULMONARY EMBOLISM (PE)
ICD10Dx	I824Y9	Acute emblsm and thombos unsp deep vn unsp prox low extrm	HAC 10: DEEP VEIN THROMBOSIS (DVT) / PULMONARY EMBOLISM (PE)
ICD10Dx	I824Z1	Ac emblsm and thombos unsp deep veins of r dist low extrm	HAC 10: DEEP VEIN THROMBOSIS (DVT) / PULMONARY EMBOLISM (PE)
ICD10Dx	I824Z2	Ac emblsm and thombos unsp deep veins of left dist low extrm	HAC 10: DEEP VEIN THROMBOSIS (DVT) / PULMONARY EMBOLISM (PE)
ICD10Dx	I824Z3	Ac emblsm and thombos unsp deep veins of dist low extrm, bi	HAC 10: DEEP VEIN THROMBOSIS (DVT) / PULMONARY EMBOLISM (PE)
ICD10Dx	I824Z9	Acute emblsm and thombos unsp deep vn unsp distal low extrm	HAC 10: DEEP VEIN THROMBOSIS (DVT) / PULMONARY EMBOLISM (PE)
ICD10Dx	B3741	Candidal cystitis and urethritis	HAC 06: CATHETER-ASSOCIATED URINARY TRACT INFECTION (UTI)
ICD10Dx	B3749	Other urogenital candidiasis	HAC 06: CATHETER-ASSOCIATED URINARY TRACT INFECTION (UTI)
ICD10Dx	N10	Acute pyelonephritis	HAC 06: CATHETER-ASSOCIATED URINARY TRACT INFECTION (UTI)
ICD10Dx	N119	Chronic tubulo-interstitial nephritis, unspecified	HAC 06: CATHETER-ASSOCIATED URINARY TRACT INFECTION (UTI)
ICD10Dx	N12	Tubulo-interstitial nephritis, not spcf as acute or chronic	HAC 06: CATHETER-ASSOCIATED URINARY TRACT INFECTION (UTI)
ICD10Dx	N136	Pyonephrosis	HAC 06: CATHETER-ASSOCIATED URINARY TRACT INFECTION (UTI)
ICD10Dx	N151	Renal and perinephric abscess	HAC 06: CATHETER-ASSOCIATED URINARY TRACT INFECTION (UTI)
ICD10Dx	N3000	Acute cystitis without hematuria	HAC 06: CATHETER-ASSOCIATED URINARY TRACT INFECTION (UTI)
ICD10Dx	N3001	Acute cystitis with hematuria	HAC 06: CATHETER-ASSOCIATED URINARY TRACT INFECTION (UTI)
ICD10Dx	N340	Urethral abscess	HAC 06: CATHETER-ASSOCIATED URINARY TRACT INFECTION (UTI)
ICD10Dx	N390	Urinary tract infection, site not specified	HAC 06: CATHETER-ASSOCIATED URINARY TRACT INFECTION (UTI)
ICD10Dx	T83511A	I/I react d/t indwelling urethral catheter, init	HAC 06: CATHETER-ASSOCIATED URINARY TRACT INFECTION (UTI)
ICD10Dx	T83518A	I/I react d/t other urinary catheter, initial encounter	HAC 06: CATHETER-ASSOCIATED URINARY TRACT INFECTION (UTI)
ICD10Dx	T80211A	Bloodstream infection due to central venous catheter, init	HAC 07: VASCULAR CATHETER-ASSOCIATED INFECTION
ICD10Dx	T80212A	Local infection due to central venous catheter, init encntr	HAC 07: VASCULAR CATHETER-ASSOCIATED INFECTION
ICD10Dx	T80218A	Other infection due to central venous catheter, init encntr	HAC 07: VASCULAR CATHETER-ASSOCIATED INFECTION
ICD10Dx	T80219A	Unsp infection due to central venous catheter, init encntr	HAC 07: VASCULAR CATHETER-ASSOCIATED INFECTION
ICD10Dx	J95811	Postprocedural pneumothorax	HAC 14: IATROGENIC PNEUMOTHORAX W/ VENOUS CATHETERIZATION
